# Supplementary material for: Structural–Phase Transformations in Stainless Steel CF8 Under Ion Implantation and Thermal Treatment
Source: Materials (Basel). 2025 Nov 6;18(21):5062. doi: 10.3390/ma18215062 (PMC12608697; doi:10.3390/ma18215062)
Supplement: Supplementary file 1 [file materials-18-05062-s001.zip]

Archive with 1 entries (1 files):
- materials-3903064-supplementary.pdf
